# Supplementary material for: A Near InfraRed Emissive Chemosensor for Zn2+ and Phosphate Derivatives Based on a Di-(2-picolyl)amine-styrylflavylium Push-Pull Fluorophore
Source: Sensors (Basel). 2023 Jan 1;23(1):471. doi: 10.3390/s23010471 (PMC9823994; doi:10.3390/s23010471)
Supplement: Supplementary file 1 [file sensors-23-00471-s001.zip]

Archive with 3 entries (3 files):
- MovieS1_Gomes LJ et al.avi
- MovieS2_Gomes LJ et al.avi
- Supporting Information.pdf
